# Supplementary material for: A Multicenter Exploration of Sick Building Syndrome Symptoms in Malaysian Schools: Indoor Pollutants, Microbial Taxa, and Metabolites
Source: Metabolites. 2025 Feb 10;15(2):111. doi: 10.3390/metabo15020111 (PMC11857348; doi:10.3390/metabo15020111)
Supplement: Supplementary file 1 [file metabolites-15-00111-s001.zip]

Archive with 1 entries (1 files):
- metabolites-3452540-supplementary.pdf
